# Supplementary material for: Characterization of Complete Mitochondrial Genome and Phylogeny of Three Echeneidae Species
Source: Animals (Basel). 2025 Jan 2;15(1):81. doi: 10.3390/ani15010081 (PMC11718899; doi:10.3390/ani15010081)
Supplement: Supplementary file 1 [file animals-15-00081-s001.zip]

Archive with 1 entries (1 files):
- animals-3336687-supplementary.pdf
